# Supplementary material for: Altered lipid metabolism and inflammatory programs associate with adipocyte loss in familial partial lipodystrophy 2
Source: J Clin Invest. 2025 Nov 11;136(1):e198387. doi: 10.1172/JCI198387 (PMC12721891; doi:10.1172/JCI198387)
Supplement: Supporting data values [file jci-136-198387-s289.xlsx]

## Sheet: Fig. 1F
Control	Developing	FPLD2
41.7	26.6	22
48.2	26.2	26.6
43	28.4	30.5
42.7	39.7	19.1
49.3	27.1	27.6
20.6	15.3	28.8
	23.7	28.5
	20.5
	39.5

## Sheet: Fig. 1G
Control	Developing	FPLD2
45.2	15.4	28.35
48.5	35.35	18.6
37.79	26.7	18.7
23.96	36.1	27.81
28.82	28.87	19.9
21.4	13.6	28.64
	16.3	24.18
	31.1
	38.3

## Sheet: Fig. 1H
Control	Developing	FPLD2
42.4	33.7	33.3
50.5	26.9	32.4
39.8	30.7	38.3
49.7	43.2	25
53.7	32.1	34.8
21.2	15.5	37.2
	28.7	33.1
	22.3
	42

## Sheet: Fig. 1J
Control	Developing	FPLD2
2.74	10.11	12.41
17.2	8.04	6.84
12.08	17.41	12.56
10.38	19.58	38.9
	2.27	11.79
	21.99	17.21
	1.45

## Sheet: Fig. 1K
Control	Developing	FPLD2
5.1	4.8	6.3
5	5	5.4
5.5	5.7	6.5
6.5	5.7	13.3
	5.6	11.9
	5.3	7.2
	5.2	11.3

## Sheet: Fig. 1L
Control	Developing	FPLD2
214	148	215
101	153	173
50	204	319
52	52	434
164	257	326
	72	249
	344	391
	40

## Sheet: Fig. 1M
Control	Developing	FPLD2
0.38	0.27	0.77
0.68	0.37	0.57
0.24	0.63	0.69
0.73	0.35	1.48
1.27	0.53	0.69
	0.41	0.74
	0.47	0.55

## Sheet: Fig. 1N
Control	Developing	FPLD2
5.12988	9.98025	5.0963
16.0985	10.7338	12.7526
2.13531	2.75556	5.28395
0.107852	38.2333	22.2491
7.98938	6.65086	25.6237
	6.84444	9.16741
	1.29531	27.8081
	20.8793
	2.1363

## Sheet: Fig. 1O
Control	Developing	FPLD2
4.281	4.782	0.904
1.445	7.598	2.203
5.081	1.467	1.343
11.44	3.863	3.538
	0.863	3.213
	0.538	1.002
	2.597	1.134
	1.299

## Sheet: Fig. 1P
Control	Developing	FPLD2
17.1438	2.30282	13.3742
56.5161	28.3583	9.24249
44.413	17.8186	20.5181
24.8676	9.98882	39.3218
	10.943	9.05918
	10.0729	4.14516
	25.9653	7.40542
	81.4433

[truncated: 77 more sheets: Fig. 1Q, Fig. 2B, Fig. 2C, Fig. 2E, Fig. 2F, Fig. 5B, Fig. 5C, Fig. 5D, Fig. 5G, Fig. 5H, Fig. 5K, Fig. 5L, Fig. 5N, Fig. 5O, Fig. 6D, Fig. 6E, Fig. 6F, Fig. 6G, Fig. 7D, Fig. 7E …]
